# Supplementary material for: Counting young birds: A simple tool for the determination of avian population parameters
Source: PLoS One. 2023 Feb 17;18(2):e0279899. doi: 10.1371/journal.pone.0279899 (PMC9937500; doi:10.1371/journal.pone.0279899)
Supplement: S2 File — (XLSX) [file pone.0279899.s002.xlsx]

## Sheet: T1 how to use
To open PDF please double-click

## Sheet: T2 modExpo amax
Input values:			Results:
g=	0.2		g=	0.2	found using Solver
r=	0.03		L=	5.6587
M1=	auto		A=	3.9062
amax=	30		G=	6.82548	from a=3 on (first breeding: B1=3 years)							To open PDF please double-click
x=	0.826299
c=	0.210905
a	xa	(1+r)-a	M(a)	S(a)	S*(1+r)-a	rM(a)	P(a)	a*P(a)	Le(a)	rP(a)
0	1	1	0	1	1	0.17427	0.2	0	5.6587	0.198321
1	0.826299	0.970874	0.17427	0.82573	0.801679	0.17439	0.160336	0.160336	5.64191	0.198437
2	0.68277	0.942596	0.143999	0.68173	0.642596	0.174536	0.128519	0.257038	5.62241	0.198579
3	0.564172	0.915142	0.118987	0.562744	0.51499	0.174713	0.102998	0.308994	5.59977	0.19875
4	0.466175	0.888487	0.0983185	0.464425	0.412636	0.174927	0.0825272	0.330109	5.57354	0.198958
5	0.3852	0.862609	0.0812404	0.383185	0.330539	0.175187	0.0661077	0.330539	5.54319	0.19921
6	0.31829	0.837484	0.0671289	0.316056	0.264692	0.175502	0.0529384	0.31763	5.50814	0.199517
7	0.263003	0.813092	0.0554685	0.260587	0.211881	0.175886	0.0423763	0.296634	5.46774	0.199889
8	0.217319	0.789409	0.0458336	0.214754	0.169529	0.176352	0.0339057	0.271246	5.42127	0.200342
9	0.179571	0.766417	0.0378723	0.176882	0.135565	0.17692	0.027113	0.244017	5.36791	0.200893
10	0.148379	0.744094	0.0312938	0.145588	0.108331	0.177611	0.0216662	0.216662	5.30678	0.201564
11	0.122605	0.722421	0.025858	0.11973	0.0864953	0.178456	0.0172991	0.19029	5.23692	0.202384
12	0.101309	0.70138	0.0213665	0.0983633	0.06899	0.179489	0.013798	0.165576	5.15726	0.203387
13	0.0837113	0.680951	0.0176551	0.0807082	0.0549583	0.180755	0.0109917	0.142892	5.06667	0.204616
14	0.0691706	0.661118	0.0145884	0.0661198	0.043713	0.182311	0.00874259	0.122396	4.96392	0.206127
15	0.0571556	0.641862	0.0120544	0.0540654	0.0347025	0.184231	0.00694051	0.104108	4.84771	0.207991
16	0.0472276	0.623167	0.00996052	0.0441049	0.0274847	0.186609	0.00549694	0.0879511	4.71667	0.2103
17	0.0390241	0.605016	0.00823036	0.0358745	0.0217047	0.18957	0.00434094	0.0737959	4.56935	0.213175
18	0.0322456	0.587395	0.00680074	0.0290738	0.0170778	0.193282	0.00341556	0.0614801	4.40427	0.216779
19	0.0266445	0.570286	0.00561945	0.0234544	0.0133757	0.197974	0.00267514	0.0508276	4.2199	0.221334
20	0.0220163	0.553676	0.00464334	0.018811	0.0104152	0.203965	0.00208304	0.0416608	4.01471	0.227151
21	0.0181921	0.537549	0.00383679	0.0149742	0.00804938	0.21172	0.00160988	0.0338074	3.78716	0.234679
22	0.0150321	0.521893	0.00317034	0.0118039	0.00616036	0.221931	0.00123207	0.0271056	3.53574	0.244593
23	0.012421	0.506692	0.00261965	0.00918424	0.00465358	0.235687	0.000930716	0.0214065	3.25902	0.257949
24	0.0102635	0.491934	0.00216461	0.00701963	0.00345319	0.254802	0.000690638	0.0165753	2.95562	0.276507
25	0.00848068	0.477606	0.00178862	0.00523101	0.00249836	0.282532	0.000499672	0.0124918	2.62429	0.30343
26	0.00700758	0.463695	0.00147793	0.00375308	0.00174028	0.325389	0.000348057	0.00904948	2.26393	0.345038
27	0.00579036	0.450189	0.00122121	0.00253187	0.00113982	0.398554	0.000227964	0.00615503	1.87357	0.416072
28	0.00478457	0.437077	0.00100909	0.00152278	0.000665573	0.547555	0.000133115	0.00372721	1.45244	0.560733
29	0.00395348	0.424346	0.000833808	0.000688974	0.000292364	1	5.84728e-05	0.00169571	1	1
30	0.00326676	0.411987	0.000688974	0	0	#DIV/0!	0	0	#DIV/0!	#DIV/0!
Totals:	4.74148		1	5.6587	5.00001		1	3.9062
			eq 1?	eq "L"	eq 1/g?		eq. 1?	eq. "A"

## Sheet: T3 modExpo M1 amax
Input values:			Results:
g=	0.2		g=	0.2	found using Solver
r=	0.03		L=	5.7242
M1=	0.25		A=	4.248
amax=	30		G=	7.22379	from a=3 on (first breeding: B1=3 years)							To open PDF please double-click
x=	0.846996
c=	0.161262
a	xa	(1+r)-a	M(a)	S(a)	S*(1+r)-a	rM(a)	P(a)	a*P(a)	Le(a)	rP(a)
0	1	1	0	1	1	0.25	0.2	0	5.7242	0.271845
1	0.846996	0.970874	0.25	0.75	0.728155	0.154253	0.145631	0.145631	6.29893	0.178887
2	0.717403	0.942596	0.11569	0.63431	0.597898	0.154481	0.11958	0.239159	6.26538	0.179108
3	0.607637	0.915142	0.097989	0.536321	0.49081	0.154751	0.0981619	0.294486	6.2274	0.17937
4	0.514667	0.888487	0.0829963	0.453325	0.402773	0.155071	0.0805546	0.322218	6.18445	0.179681
5	0.435921	0.862609	0.0702976	0.383027	0.330402	0.155451	0.0660805	0.330402	6.13597	0.180049
6	0.369223	0.837484	0.0595418	0.323485	0.270914	0.155901	0.0541827	0.325096	6.08131	0.180486
7	0.312731	0.813092	0.0504317	0.273053	0.222017	0.156436	0.0444035	0.310824	6.0198	0.181006
8	0.264882	0.789409	0.0427155	0.230338	0.181831	0.157073	0.0363662	0.29093	5.95071	0.181624
9	0.224354	0.766417	0.0361798	0.194158	0.148806	0.157831	0.0297612	0.267851	5.87324	0.18236
10	0.190027	0.744094	0.0306442	0.163514	0.12167	0.158736	0.024334	0.24334	5.78653	0.183239
11	0.160952	0.722421	0.0259555	0.137559	0.0993752	0.159817	0.019875	0.218625	5.68968	0.184289
12	0.136326	0.70138	0.0219842	0.115574	0.0810615	0.161113	0.0162123	0.194548	5.58174	0.185547
13	0.115467	0.680951	0.0186206	0.0969537	0.0660208	0.162671	0.0132042	0.171654	5.4617	0.187059
14	0.0978005	0.661118	0.0157715	0.0811822	0.053671	0.164549	0.0107342	0.150279	5.32848	0.188882
15	0.0828367	0.641862	0.0133584	0.0678238	0.0435335	0.166823	0.0087067	0.1306	5.18101	0.19109
16	0.0701624	0.623167	0.0113145	0.0565092	0.0352147	0.16959	0.00704293	0.112687	5.01816	0.193776
17	0.0594273	0.605016	0.00958338	0.0469258	0.0283909	0.172977	0.00567818	0.0965291	4.83876	0.197065
18	0.0503347	0.587395	0.00811709	0.0388087	0.022796	0.177154	0.00455921	0.0820658	4.64166	0.201121
19	0.0426333	0.570286	0.00687514	0.0319336	0.0182113	0.182354	0.00364226	0.0692029	4.42569	0.206169
20	0.0361102	0.553676	0.00582322	0.0261104	0.0144567	0.1889	0.00289134	0.0578268	4.1897	0.212524
21	0.0305852	0.537549	0.00493225	0.0211781	0.0113843	0.19726	0.00227686	0.047814	3.93256	0.22064
22	0.0259056	0.521893	0.00417759	0.0170005	0.00887246	0.208135	0.00177449	0.0390388	3.65319	0.231199
23	0.0219419	0.506692	0.00353841	0.0134621	0.00682116	0.222626	0.00136423	0.0313773	3.35055	0.245268
24	0.0185847	0.491934	0.00299702	0.0104651	0.00514815	0.242564	0.00102963	0.0247111	3.02371	0.264625
25	0.0157412	0.477606	0.00253846	0.00792666	0.00378582	0.271245	0.000757164	0.0189291	2.67179	0.292471
26	0.0133327	0.463695	0.00215007	0.00577659	0.00267858	0.315255	0.000535715	0.0139286	2.29403	0.335199
27	0.0112928	0.450189	0.0018211	0.00395549	0.00178072	0.389955	0.000356144	0.00961589	1.8898	0.407723
28	0.00956494	0.437077	0.00154246	0.00241303	0.00105468	0.54142	0.000210936	0.0059062	1.45858	0.554776
29	0.00810147	0.424346	0.00130646	0.00110657	0.000469568	1	9.39136e-05	0.0027235	1	1
30	0.00686191	0.411987	0.00110657	0	0	#DIV/0!	0	0	#DIV/0!	#DIV/0!
Totals:	4.65081		1	5.7242	5		1	4.248
			eq 1?	eq "L"	eq 1/g?		eq. 1?	eq. "A"

## Sheet: T4 Cranes
Data for cranes from www.ornitho.de in NE Mecklenburg in October 2012 to 2020 , max. 1000 birds per observation
	Year	birds=ad+juv	juv	g=juv/(ad+juv)	reports	birds per report
	2012	600	91	0.151667	13	46.1538
	2013	5327	504	0.0946124	43	123.884
	2014	2695	281	0.104267	27	99.8148
	2015	6532	583	0.0892529	51	128.078
	2016	6125	498	0.0813061	36	170.139
	2017	6151	515	0.0837262	82	75.0122
	2018	3328	378	0.113582	40	83.2
	2019	3394	239	0.0704184	53	64.0377
	2020	6656	510	0.0766226	58	114.759
Totals:		40808	3599		403
Average	2016			0.0961616		100.564
std dev:	2.73861			0.024799		38.0667
Corr. Coeff:				-0.661961		0.000105968
Confidence	at error prob. 0.05=5%			0.0162017		24.8698
Input data for "modExpo" in T2:								Results according to "modExpo":
g=0.095	could be between 0.08 and 0.11 because of E16							g=0.095
r=0.02	Population growth of scandinavian and baltic cranes has reduced, bust still is >0							L=12.3	average life expectancy since October
amax=30	according to different references							A=7.6	average age in the population
M1=auto	presumably no increased mortality in first year of life since October							G=11.5	generation time (a>=5, first breeding: B1=5 years)

## Sheet: T5 Whooper swan
Data for Whooper Swan from www.ornitho.de in Germany in January, from 2012 to 2020
	Year	birds=ad+juv	juv	g=juv/(ad+juv)	reports	birds per report
	2012	31821	5190	0.1631	842	37.7922
	2013	62070	11742	0.189174	1376	45.109
	2014	64610	11514	0.178208	1569	41.1791
	2015	103749	18673	0.179982	2453	42.2947
	2016	78869	14788	0.187501	1961	40.2188
	2017	86194	14586	0.169223	1783	48.3421
	2018	56670	6700	0.118228	1413	40.1062
	2019	79482	12619	0.158766	1862	42.6864
	2020	68072	11305	0.166	1654	41.2
Totals:		631537	107117		14913
Average	2016			0.167798		42.1032
std dev:	2.73861			0.0214126		3.08484
Corr. Coeff:				-0.448368		0.15188
Confidence	at error prob. 0.05=5%			0.0139893		2.01539
Input data for "modExpo" in T2:								Results according to "modExpo":
g=0.17	could be between 0.154 and 0.182 because of E16							g=0.17
r=0	no significant population growth							L=5.9	average life expectancy since January
amax=30	according to different references							A=4.7	average age in the population
M1=auto	presumably no increased mortality in first year of life after January							G=9.4	generation time (a>=5, first breeding: B1=5 years)

## Sheet: T6 Black-headed gull
Black-headed gulls from www.ornitho.de in Germany from September to November of 2012 to 2020 (3 to 300 birds per report)
	Year	birds=ad+juv	juv	g=juv/(ad+juv)	reports	birds per report
	2012	2870	556.418	0.193874	68	42.2059
	2013	3539	792.286	0.223873	81	43.6914
	2014	3443	747.426	0.217086	81	42.5062
	2015	4194	898.807	0.214308	75	55.92
	2016	9568	1808	0.188963	194	49.3196
	2017	7108	1353	0.190349	246	28.8943
	2018	6913	1343	0.194272	235	29.417
	2019	5729	983	0.171583	181	31.6519
	2020	10074	1923	0.190887	296	34.0338
Totals:		53438	10404.9		1457
Average				0.198355		39.7378
std dev:				0.016651		9.388
Corr. Coeff:				-0.653505		-0.593204
Confidence	at error prob. 0.05=5%			0.0108784		6.13338
Input data for "modExpo" in T2:								Results according to "modExpo":
g=0.2	could be between 0,19 and 0,21 because of E16							g=0.2
r=0	no significant population growth							L=5.0	average life expectancy since January
amax=30	according to different references							A=3.9	average age in the population
M1=auto	presumably no increased mortality in first year of life after October							G=6.8	generation time (a>=3, first breeding: B1=3 years)

## Sheet: T7 Black redstart
Black redstart: data according to Nicolai (Lit. [9] in main article)
Input data for "modExpo" in T3:				Results according to "modExpo":
g=0.765				g=0.765
r=0				L=1.3	average life expectancy after fledging
M1=0.85				A=0.5	average age in the population
amax=10				G=2.1	generation time (a>=1, first breeding: B1=1 year)
