# Supplementary material for: Counting young birds: A simple tool for the determination of avian population parameters
Source: PLoS One. 2023 Feb 17;18(2):e0279899. doi: 10.1371/journal.pone.0279899 (PMC9937500; doi:10.1371/journal.pone.0279899)
Supplement: S3 File — At the top of the file, parameters are given for the example of the Black-headed Gull (population growth “r = 0”, first year mortality “M1 = 0”, maximum age “amax = 30”, and first breeding age “B1 = 3”). The R file can be opened with any text editor and the parameters can be changed for other bird species. (R) [file pone.0279899.s003.r]

# Calculation for method "Modified geometric mortality distribution (ModExpo)"
# Manuscript "Counting young birds: a simple tool for the determination of avian population parameters"
# Authors: Werner Oldekop, Gerd Oldekop, Kai Vahldiek, Frank Klawonn, and Ursula Rinas
# 
# Calculation transformation from MS Excel to R by Kai Vahldiek
# Version: V5.0
# Date: 14.11.2022


### The following line need only to be executed when the program is run the first time
### to download the required package.
#install.packages("readxl") #delete the "#" at the beginning of the line to install the package if necessary


#################################################################################################
#################################################################################################
##                                                                                             ##
##                 Input parameters for ModExpo                                                ##
##                                                                                             ##
#################################################################################################
#################################################################################################

################################# here select the relevant file #################################
library(readxl)
birds <- read_excel(file.choose())
g.values <- birds$juv / birds$`birds=ad+juv`
g.mean <- mean(g.values)
g.sd <- sd(g.values)
corr <- cor(birds$Year, g.values)

################################################################################################
##### here change for MoDexpo the input parameters g (if no file is chosen), r, M1, amax, B1 #### 
# Observed proportion of young birds: juv/(ad+juv)
g = g.mean
# Growthrate per year
r = 0
# mortality in the first year
M1 = 0 #M1 = 0 means "auto"; otherwise specify the value of m1
# Maximum (known) possible age depending on the species
amax = 30
#for generation time G from B1=... on
B1 = 3
################################################################################################

################################################################################################
################### here change for bootstrapping the input parameters n, ci ################### 
#define bootstrapping length
n = 10000
#define confidence interval for bootstrapping 
ci = 95
################################################################################################


## Functions for ModExpo #############################

sum.xa.func <- function(M1, amax, x, rows) {
  c.seq <- seq(0,amax, 1)
  c.xa <- round(x^c.seq, 3)
  if (M1 > 0) {
    sum.xa <- sum(c.xa[3:rows]) 
  } else {
    sum.xa <- sum(c.xa[2:rows])
  }
  return(sum.xa)
}

Ma.func <- function(M1, c, xa) {
  Ma <- c*xa
  if (M1 > 0) {
    Ma[1] <- 0
    Ma[2] <- M1
  } else {
    Ma[1] <- 0
  }
  return(Ma)
}

Sa.func <- function(c.Ma, rows) {
  c.Sa <- c()
  for (i in 1:rows) {
    Sa <- 1-sum(c.Ma[1:i])
    c.Sa <- c(c.Sa, Sa)
  }
  return(c.Sa)
}

rMa.func <- function(Sa, Ma, rows) {
  c.rMa <- c()
  for (i in 1:rows) {
    rMa <- Ma[i+1]/Sa[i]
    c.rMa <- c(c.rMa, rMa)
  }
  return(c.rMa)
}

Lea.func <- function(Sa, rows) {
  c.Lea <- c()
  for (i in 1:rows) {
    Lea <- sum(Sa[i:rows])/Sa[i]
    c.Lea <- c(c.Lea, Lea)
  }
  return(c.Lea)
}

rPa.func <- function(Pa, rows) {
  c.rPa <- c()
  for (i in 1:rows) {
    rPa <- (Pa[i]-Pa[i+1])/Pa[i]
    c.rPa <- c(c.rPa, rPa)
  }
  return(c.rPa)
}
################################################

## ModExpo function
ModExpo.function <- function(g, r, M1, amax, B1) {
  # additional parameters
  g.input <- g
  rows = amax + 1
  cols = 11
  
  ## Optimization function for parameter x ########
  res = matrix(0,rows, cols)
  colnames(res) <- c("a","x^a","(1+r)^-a","M(a)","S(a)","S*(1+r)^-a","rM(a)","P(a)","a*P(a)","Le(a)","rP(a)")
  # col 1: a => Age in years
  res[,1] <- seq(0, amax, 1)
  
  opt.func <- function(para) {
    g.input  <- g
    x<- para[1]
    # col 1: a => Age in years
    res[,1] <- seq(0, amax, 1)
    #col 2: x^a 
    res[,2] <- x^res[,1]
    #col 3: (1+r)^-a 
    res[,3] <- (1+r)^-res[,1]
    #col 4: M(a) => Mortality per year
    c = (1-M1)/(sum.xa.func(M1 = M1, amax = amax, x = x, rows = amax + 1))
    res[,4] <- Ma.func(M1 = M1, c = c, xa = res[,2])
    #col 5: S(a) => Survival probability until age a (S(a)=1-cM(a))
    res[,5] <- Sa.func(c.Ma = res[,4], rows = rows)
    #col 6: S*(1+r)-a 
    res[,6] <- res[,3] * res[,5]
    
    g.result <<- (1/sum(res[,6]))
    
    diff <- abs(g.input - g.result)
  }
  ##################################################
  
  ## Opimization of parameter x and calculation of parameter c ##
  x.opt <- optimise(f = opt.func, interval = c(0,1))
  x <- x.opt$minimum
  c <- (1-M1)/(sum.xa.func(M1 = M1, amax = amax, x = x, rows = amax + 1))
  ##################################################
  
  ## Calculation ###########################
  #col 2: x^a 
  res[,2] <- x^res[,1]
  #col 3: (1+r)^-a 
  res[,3] <- (1+r)^-res[,1]
  #col 4: M(a) => Mortality per year
  res[,4] <- Ma.func(M1 = M1, c = c, xa = res[,2])
  #col 5: S(a) => Survival probability until age a (S(a)=1-cM(a))
  res[,5] <- Sa.func(c.Ma = res[,4], rows = rows)
  #col 6: S*(1+r)-a 
  res[,6] <- res[,3] * res[,5]
  #col 7: rM(a) => Relative mortality for year a+1, given the bird reached age a
  res[,7] <- rMa.func(Sa = res[,5], Ma = res[,4], rows = rows)
  #col 8: P(a) => Proportion of birds of age a in the population
  res[,8] <- g.result*res[,3]*res[,5]
  #col 9: a*P(a)
  res[,9] <- res[,1]*res[,8]
  #col 10: Le(a) => Average residual life expectancy given the bird has reached age a
  res[,10] <- Lea.func(Sa = res[,5], rows = rows)
  #col 11: rP(a) => Relative mortality in the population
  res[,11] <- rPa.func(Pa = res[,8], rows = rows)
  ###################################################
  
  ## Results parameter #############################
  g.result = 1/sum(res[,6])
  L = sum(res[,5])
  A = sum(res[,9])
  G = sum(res[(B1+1):rows,9])/sum(res[(B1+1):rows,8])
  ##################################################
  ## Control parameter #############################
  sum.xa = (sum.xa.func(M1 = M1, amax = amax, x = x, rows = amax + 1))
  sum.Ma = sum(res[,4])
  sum.Pa = sum(res[,4])
  ##################################################
  
  return(list(res=res, x=x, c=c, g.input=g.input, g.result=g.result, L=L, A=A, G=G, sum.xa=sum.xa, sum.Ma=sum.Ma, sum.Pa=sum.Pa))
}
######################################################


## bootstrapping ###############################
c.L <- rep(NA, n)
c.A <- rep(NA, n)
c.G <- rep(NA, n)
for (i in 1:n) {
  c.juv.boot <- rep(NA, nrow(birds))
  for (j in 1:nrow(birds)) {
    n.birds <- birds$`birds=ad+juv`[j]
    n.juv <- birds$juv[j]
    juv.boot <- sample(x = 2, size = n.birds, replace = TRUE, prob = c((n.birds - n.juv) / n.birds, n.juv / n.birds))
    n.juv.boot <- length(which(juv.boot == 2))
    c.juv.boot[j] <- n.juv.boot
  }
  birds$juv <- c.juv.boot
  g.values.boot <- birds$juv / birds$`birds=ad+juv`
  g.mean.boot <- mean(g.values.boot)

  ModExpo.res <- ModExpo.function(g.mean.boot, r, M1, amax, B1)
  c.L[i] <- ModExpo.res$L
  c.A[i] <- ModExpo.res$A
  c.G[i] <- ModExpo.res$G
}
## calculation confidence interval
L.conf <- quantile(x = c.L, probs = c((1-(ci/100))/2, 1-(1-(ci/100))/2))
A.conf <- quantile(x = c.A, probs = c((1-(ci/100))/2, 1-(1-(ci/100))/2))
G.conf <- quantile(x = c.G, probs = c((1-(ci/100))/2, 1-(1-(ci/100))/2))
################################################

## one-time calculation ########################
ModExpo.res <- ModExpo.function(g, r, M1, amax, B1)
################################################
################################################

## print output ####################################
print("Modified geometric mortality distribution (ModExpo)")
print("")
print("Values of read file")
year.mean <- mean(birds$Year)
print(paste0("Average year: ", year.mean))
year.sd <- sd(birds$Year)
print(paste0("Sd year: ", year.sd))
print(paste0("Average g: ", g.mean))
print(paste0("Sd g: ", g.sd))
print(paste0("Corr. Coeff.: ", corr))
print("")
print("Input values")
print(paste0("g: ", ModExpo.res$g.input))
print(paste0("r: ", r))
print(paste0("M1: ", M1))
print(paste0("amax: ", amax))
print(paste0("B1: ", B1))
print(paste0("x: ", ModExpo.res$x))
print(paste0("c: ", ModExpo.res$c))
print("")
  
print("Results ModExpo")
print(paste0("Observed proportion of young birds: g = ", ModExpo.res$g.result))
print(paste0("Average life expectancy: L = ", ModExpo.res$L))
print(paste0("Mean age in a population: A = ", ModExpo.res$A))
print(paste0("Generation length: G = ", ModExpo.res$G, " (from B1>=",B1," on)"))
print("")
print(paste0("Bootstrapping with n = ", n))
print(paste0(ci, "%-Confidence Interval of L: "))
print(L.conf)
print(paste0(ci, "%-Confidence Interval of A: "))
print(A.conf)
print(paste0(ci, "%-Confidence Interval of G: "))
print(G.conf)
  
print("")
print("Control values")
print(paste0("Sum of x^a: ", ModExpo.res$sum.xa))
print(paste0("Sum of M(a): ", ModExpo.res$sum.Ma))
print(paste0("Sum of P(a): ", ModExpo.res$sum.Pa))
  


  
