# Supplementary material for: Counting young birds: A simple tool for the determination of avian population parameters
Source: PLoS One. 2023 Feb 17;18(2):e0279899. doi: 10.1371/journal.pone.0279899 (PMC9937500; doi:10.1371/journal.pone.0279899)
Supplement: S4 File — (XLSX) [file pone.0279899.s004.xlsx]

## Sheet: Tabelle1
Year	birds=ad+juv	juv
2012	2870	556.418
2013	3539	792.286
2014	3443	747.426
2015	4194	898.807
2016	9568	1808
2017	7108	1353
2018	6913	1343
2019	5729	983
2020	10074	1923
